# Supplementary material for: Australian Public Perspectives on Genomic Newborn Screening: Risks, Benefits, and Preferences for Implementation
Source: Int J Neonatal Screen. 2024 Jan 17;10(1):6. doi: 10.3390/ijns10010006 (PMC10801595; doi:10.3390/ijns10010006)
Supplement: Supplementary file 1 [file IJNS-10-00006-s001.zip]

Archive with 1 entries (1 files):
- IJNS-2744812-supplementary.pdf
